# Supplementary material for: HSPB6: A Potential Prognostic Biomarker, Inhibiting the Epithelial–Mesenchymal Transition (EMT) Process Through the PI3K/Akt Signaling Pathway Based on the Machine Learning and Experimental Validation
Source: Hum Mutat. 2026 Apr 20;2026:4843618. doi: 10.1155/humu/4843618 (PMC13092927; doi:10.1155/humu/4843618)
Supplement: Supplementary file 8 — Supporting Information 8 Table S2: The clinical data of GSE13507. [file HUMU-2026-4843618-s003.xlsx]

## Sheet: Feuil1
!Sample_title	!Sample_geo_accession	!Sample_source_name_ch1	!Sample_characteristics_ch1	!Sample_characteristics_ch1	!Sample_characteristics_ch1	!Sample_characteristics_ch1	!Sample_characteristics_ch1	!Sample_characteristics_ch1	!Sample_characteristics_ch1	!Sample_characteristics_ch1
Control C010	GSM340537	Normal bladder mucosae	biological source: normal bladder mucosae
Control C017	GSM340538	Normal bladder mucosae	biological source: normal bladder mucosae
Control C029	GSM340539	Normal bladder mucosae	biological source: normal bladder mucosae
Control C030	GSM340540	Normal bladder mucosae	biological source: normal bladder mucosae
Control C040	GSM340541	Normal bladder mucosae	biological source: normal bladder mucosae
Vav-Control MPP RNA-seq 1	GSM340542	Multipotent Progenitor Cells (MPPs)	strain: C57BL/6	genotype: Wild-type	age: 8-weeks	cre-driver: Vav-CRE	cell type: Multipotent Progenitor Cells (MPPs)
Control C044	GSM340543	Normal bladder mucosae	biological source: normal bladder mucosae
Control C045	GSM340544	Normal bladder mucosae	biological source: normal bladder mucosae
Control C051	GSM340545	Normal bladder mucosae	biological source: normal bladder mucosae
Control C072	GSM340546	Normal bladder mucosae	biological source: normal bladder mucosae
Surrounding BS017	GSM340547	Bladder mucosae surrounding cancer	biological source: bladder mucosae surrounding cancer
Surrounding BS038	GSM340548	Bladder mucosae surrounding cancer	biological source: bladder mucosae surrounding cancer
Surrounding BS039	GSM340549	Bladder mucosae surrounding cancer	biological source: bladder mucosae surrounding cancer
Surrounding BS040	GSM340550	Bladder mucosae surrounding cancer	biological source: bladder mucosae surrounding cancer
Surrounding BS041	GSM340551	Bladder mucosae surrounding cancer	biological source: bladder mucosae surrounding cancer
Surrounding BS044	GSM340552	Bladder mucosae surrounding cancer	biological source: bladder mucosae surrounding cancer
Surrounding BS045	GSM340553	Bladder mucosae surrounding cancer	biological source: bladder mucosae surrounding cancer
Surrounding BS047	GSM340554	Bladder mucosae surrounding cancer	biological source: bladder mucosae surrounding cancer
Surrounding BS048	GSM340555	Bladder mucosae surrounding cancer	biological source: bladder mucosae surrounding cancer
Surrounding BS051	GSM340556	Bladder mucosae surrounding cancer	biological source: bladder mucosae surrounding cancer
Surrounding BS052	GSM340557	Bladder mucosae surrounding cancer	biological source: bladder mucosae surrounding cancer
Surrounding BS054	GSM340558	Bladder mucosae surrounding cancer	biological source: bladder mucosae surrounding cancer
Surrounding BS059	GSM340559	Bladder mucosae surrounding cancer	biological source: bladder mucosae surrounding cancer
Surrounding BS063	GSM340560	Bladder mucosae surrounding cancer	biological source: bladder mucosae surrounding cancer
Surrounding BS065	GSM340561	Bladder mucosae surrounding cancer	biological source: bladder mucosae surrounding cancer
Surrounding BS068	GSM340562	Bladder mucosae surrounding cancer	biological source: bladder mucosae surrounding cancer
Surrounding BS073	GSM340563	Bladder mucosae surrounding cancer	biological source: bladder mucosae surrounding cancer
Surrounding BS075	GSM340564	Bladder mucosae surrounding cancer	biological source: bladder mucosae surrounding cancer
Surrounding BS080	GSM340565	Bladder mucosae surrounding cancer	biological source: bladder mucosae surrounding cancer
Surrounding BS081	GSM340566	Bladder mucosae surrounding cancer	biological source: bladder mucosae surrounding cancer
Surrounding BS083	GSM340567	Bladder mucosae surrounding cancer	biological source: bladder mucosae surrounding cancer
Surrounding BS084	GSM340568	Bladder mucosae surrounding cancer	biological source: bladder mucosae surrounding cancer
Surrounding BS085	GSM340569	Bladder mucosae surrounding cancer	biological source: bladder mucosae surrounding cancer
Surrounding BS086	GSM340570	Bladder mucosae surrounding cancer	biological source: bladder mucosae surrounding cancer
Surrounding BS087	GSM340571	Bladder mucosae surrounding cancer	biological source: bladder mucosae surrounding cancer
Surrounding BS089	GSM340572	Bladder mucosae surrounding cancer	biological source: bladder mucosae surrounding cancer
Surrounding BS091	GSM340573	Bladder mucosae surrounding cancer	biological source: bladder mucosae surrounding cancer
Surrounding BS093	GSM340574	Bladder mucosae surrounding cancer	biological source: bladder mucosae surrounding cancer
Surrounding BS095	GSM340575	Bladder mucosae surrounding cancer	biological source: bladder mucosae surrounding cancer
Surrounding BS097	GSM340576	Bladder mucosae surrounding cancer	biological source: bladder mucosae surrounding cancer
Surrounding BS100	GSM340577	Bladder mucosae surrounding cancer	biological source: bladder mucosae surrounding cancer
Surrounding BS101	GSM340578	Bladder mucosae surrounding cancer	biological source: bladder mucosae surrounding cancer
Surrounding BS104	GSM340579	Bladder mucosae surrounding cancer	biological source: bladder mucosae surrounding cancer
Surrounding BS106	GSM340580	Bladder mucosae surrounding cancer	biological source: bladder mucosae surrounding cancer
Surrounding BS107	GSM340581	Bladder mucosae surrounding cancer	biological source: bladder mucosae surrounding cancer
Surrounding BS108	GSM340582	Bladder mucosae surrounding cancer	biological source: bladder mucosae surrounding cancer
Surrounding BS109	GSM340583	Bladder mucosae surrounding cancer	biological source: bladder mucosae surrounding cancer
Surrounding BS111	GSM340584	Bladder mucosae surrounding cancer	biological source: bladder mucosae surrounding cancer
Surrounding BS113	GSM340585	Bladder mucosae surrounding cancer	biological source: bladder mucosae surrounding cancer
Surrounding BS115	GSM340586	Bladder mucosae surrounding cancer	biological source: bladder mucosae surrounding cancer
Surrounding BS117	GSM340587	Bladder mucosae surrounding cancer	biological source: bladder mucosae surrounding cancer
Surrounding BS119	GSM340588	Bladder mucosae surrounding cancer	biological source: bladder mucosae surrounding cancer
Surrounding BS123	GSM340589	Bladder mucosae surrounding cancer	biological source: bladder mucosae surrounding cancer
Surrounding BS125	GSM340590	Bladder mucosae surrounding cancer	biological source: bladder mucosae surrounding cancer
Surrounding BS126	GSM340591	Bladder mucosae surrounding cancer	biological source: bladder mucosae surrounding cancer
Surrounding BS129	GSM340592	Bladder mucosae surrounding cancer	biological source: bladder mucosae surrounding cancer
Surrounding BS130	GSM340593	Bladder mucosae surrounding cancer	biological source: bladder mucosae surrounding cancer
Surrounding BS131	GSM340594	Bladder mucosae surrounding cancer	biological source: bladder mucosae surrounding cancer
Surrounding BS134	GSM340595	Bladder mucosae surrounding cancer	biological source: bladder mucosae surrounding cancer
Surrounding BS135	GSM340596	Bladder mucosae surrounding cancer	biological source: bladder mucosae surrounding cancer
Surrounding BS142	GSM340597	Bladder mucosae surrounding cancer	biological source: bladder mucosae surrounding cancer
Surrounding BS150	GSM340598	Bladder mucosae surrounding cancer	biological source: bladder mucosae surrounding cancer
Surrounding BS168	GSM340599	Bladder mucosae surrounding cancer	biological source: bladder mucosae surrounding cancer
Surrounding BS169	GSM340600	Bladder mucosae surrounding cancer	biological source: bladder mucosae surrounding cancer
Surrounding BS170	GSM340601	Bladder mucosae surrounding cancer	biological source: bladder mucosae surrounding cancer
Surrounding BS301	GSM340602	Bladder mucosae surrounding cancer	biological source: bladder mucosae surrounding cancer
Surrounding BS302	GSM340603	Bladder mucosae surrounding cancer	biological source: bladder mucosae surrounding cancer
Surrounding BS303	GSM340604	Bladder mucosae surrounding cancer	biological source: bladder mucosae surrounding cancer
Primary bladder cancer BT001	GSM340605	Primary bladder cancer	biological source: primary bladder cancer	SEX: M	AGE: 78	invasiveness: non-muscle invasive	intravesical therapy: Yes	overall survival: death	cancer specific survival: survival	survival month: 18.17
Primary bladder cancer BT002	GSM340606	Primary bladder cancer	biological source: primary bladder cancer	SEX: F	AGE: 54	invasiveness: non-muscle invasive	intravesical therapy: No	overall survival: survival	cancer specific survival: survival	survival month: 136.97
Primary bladder cancer BT003	GSM340607	Primary bladder cancer	biological source: primary bladder cancer	SEX: M	AGE: 37	invasiveness: non-muscle invasive	intravesical therapy: No	overall survival: survival	cancer specific survival: survival	survival month: 136.37
Primary bladder cancer BT004	GSM340608	Primary bladder cancer	biological source: primary bladder cancer	SEX: M	AGE: 72	invasiveness: non-muscle invasive	intravesical therapy: Yes	overall survival: death	cancer specific survival: survival	survival month: 26.9
Primary bladder cancer BT005	GSM340609	Primary bladder cancer	biological source: primary bladder cancer	SEX: M	AGE: 68	invasiveness: non-muscle invasive	intravesical therapy: No	overall survival: death	cancer specific survival: survival	survival month: 87.07
Primary bladder cancer BT006	GSM340610	Primary bladder cancer	biological source: primary bladder cancer	SEX: M	AGE: 80	invasiveness: non-muscle invasive	intravesical therapy: No	overall survival: death	cancer specific survival: survival	survival month: 15.3
Primary bladder cancer BT007	GSM340611	Primary bladder cancer	biological source: primary bladder cancer	SEX: M	AGE: 67	invasiveness: non-muscle invasive	intravesical therapy: Yes	overall survival: death	cancer specific survival: death	survival month: 18.53
Primary bladder cancer BT008	GSM340612	Primary bladder cancer	biological source: primary bladder cancer	SEX: M	AGE: 58	invasiveness: muscle invasive	systemic chemo: Yes	overall survival: survival	cancer specific survival: survival	survival month: 129.93
Primary bladder cancer BT009	GSM340613	Primary bladder cancer	biological source: primary bladder cancer	SEX: F	AGE: 77	invasiveness: muscle invasive	systemic chemo: No	overall survival: death	cancer specific survival: death	survival month: 12.57
Primary bladder cancer BT010	GSM340614	Primary bladder cancer	biological source: primary bladder cancer	SEX: M	AGE: 64	invasiveness: muscle invasive	systemic chemo: Yes	overall survival: survival	cancer specific survival: survival	survival month: 128.97
Primary bladder cancer BT011	GSM340615	Primary bladder cancer	biological source: primary bladder cancer	SEX: M	AGE: 63	invasiveness: non-muscle invasive	intravesical therapy: No	overall survival: survival	cancer specific survival: survival	survival month: 125.03
Primary bladder cancer BT012	GSM340616	Primary bladder cancer	biological source: primary bladder cancer	SEX: F	AGE: 56	invasiveness: non-muscle invasive	intravesical therapy: No	overall survival: survival	cancer specific survival: survival	survival month: 125.27
Primary bladder cancer BT013	GSM340617	Primary bladder cancer	biological source: primary bladder cancer	SEX: M	AGE: 69	invasiveness: non-muscle invasive	intravesical therapy: No	overall survival: survival	cancer specific survival: survival	survival month: 130.6
Primary bladder cancer BT014	GSM340618	Primary bladder cancer	biological source: primary bladder cancer	SEX: M	AGE: 75	invasiveness: muscle invasive	systemic chemo: Yes	overall survival: death	cancer specific survival: death	survival month: 1.03
Primary bladder cancer BT015	GSM340619	Primary bladder cancer	biological source: primary bladder cancer	SEX: M	AGE: 76	invasiveness: non-muscle invasive	intravesical therapy: Yes	overall survival: survival	cancer specific survival: survival	survival month: 129.67
Primary bladder cancer BT016	GSM340620	Primary bladder cancer	biological source: primary bladder cancer	SEX: M	AGE: 61	invasiveness: muscle invasive	systemic chemo: Yes	overall survival: death	cancer specific survival: death	survival month: 16.67
Primary bladder cancer BT017	GSM340621	Primary bladder cancer	biological source: primary bladder cancer	SEX: M	AGE: 45	invasiveness: non-muscle invasive	intravesical therapy: Yes	overall survival: survival	cancer specific survival: survival	survival month: 127.63
Primary bladder cancer BT018	GSM340622	Primary bladder cancer	biological source: primary bladder cancer	SEX: M	AGE: 58	invasiveness: non-muscle invasive	intravesical therapy: No	overall survival: survival	cancer specific survival: survival	survival month: 124.53
Primary bladder cancer BT019	GSM340623	Primary bladder cancer	biological source: primary bladder cancer	SEX: F	AGE: 71	invasiveness: muscle invasive	systemic chemo: No	overall survival: death	cancer specific survival: death	survival month: 3.13
Primary bladder cancer BT020	GSM340624	Primary bladder cancer	biological source: primary bladder cancer	SEX: M	AGE: 79	invasiveness: non-muscle invasive	intravesical therapy: No	overall survival: death	cancer specific survival: survival	survival month: 65.93
Primary bladder cancer BT021	GSM340625	Primary bladder cancer	biological source: primary bladder cancer	SEX: M	AGE: 75	invasiveness: non-muscle invasive	intravesical therapy: No	overall survival: death	cancer specific survival: survival	survival month: 3.23
Primary bladder cancer BT022	GSM340626	Primary bladder cancer	biological source: primary bladder cancer	SEX: M	AGE: 63	invasiveness: non-muscle invasive	intravesical therapy: No	overall survival: survival	cancer specific survival: survival	survival month: 120.6
Primary bladder cancer BT023	GSM340627	Primary bladder cancer	biological source: primary bladder cancer	SEX: F	AGE: 68	invasiveness: non-muscle invasive	intravesical therapy: Yes	overall survival: death	cancer specific survival: survival	survival month: 22.67
Primary bladder cancer BT024	GSM340628	Primary bladder cancer	biological source: primary bladder cancer	SEX: M	AGE: 56	invasiveness: muscle invasive	systemic chemo: Yes	overall survival: survival	cancer specific survival: survival	survival month: 120.5
Primary bladder cancer BT025	GSM340629	Primary bladder cancer	biological source: primary bladder cancer	SEX: M	AGE: 82	invasiveness: non-muscle invasive	intravesical therapy: No	overall survival: death	cancer specific survival: survival	survival month: 50.43
Primary bladder cancer BT026	GSM340630	Primary bladder cancer	biological source: primary bladder cancer	SEX: M	AGE: 38	invasiveness: muscle invasive	systemic chemo: Yes	overall survival: death	cancer specific survival: death	survival month: 66.3
Primary bladder cancer BT027	GSM340631	Primary bladder cancer	biological source: primary bladder cancer	SEX: M	AGE: 55	invasiveness: non-muscle invasive	intravesical therapy: No	overall survival: survival	cancer specific survival: survival	survival month: 120.17
Primary bladder cancer BT028	GSM340632	Primary bladder cancer	biological source: primary bladder cancer	SEX: M	AGE: 53	invasiveness: non-muscle invasive	intravesical therapy: Yes	overall survival: survival	cancer specific survival: survival	survival month: 120.6
Primary bladder cancer BT029	GSM340633	Primary bladder cancer	biological source: primary bladder cancer	SEX: M	AGE: 64	invasiveness: muscle invasive	systemic chemo: Yes	overall survival: death	cancer specific survival: death	survival month: 14.57
Primary bladder cancer BT030	GSM340634	Primary bladder cancer	biological source: primary bladder cancer	SEX: M	AGE: 68	invasiveness: muscle invasive	systemic chemo: Yes	overall survival: survival	cancer specific survival: survival	survival month: 115.83
Primary bladder cancer BT031	GSM340635	Primary bladder cancer	biological source: primary bladder cancer	SEX: M	AGE: 65	invasiveness: non-muscle invasive	intravesical therapy: No	overall survival: survival	cancer specific survival: survival	survival month: 106.6
Primary bladder cancer BT032	GSM340636	Primary bladder cancer	biological source: primary bladder cancer	SEX: F	AGE: 65	invasiveness: muscle invasive	systemic chemo: Yes	overall survival: survival	cancer specific survival: survival	survival month: 121.2
Primary bladder cancer BT033	GSM340637	Primary bladder cancer	biological source: primary bladder cancer	SEX: M	AGE: 74	invasiveness: non-muscle invasive	intravesical therapy: No	overall survival: death	cancer specific survival: survival	survival month: 98
Primary bladder cancer BT034	GSM340638	Primary bladder cancer	biological source: primary bladder cancer	SEX: M	AGE: 67	invasiveness: non-muscle invasive	intravesical therapy: Yes	overall survival: death	cancer specific survival: death	survival month: 67.03
Primary bladder cancer BT035	GSM340639	Primary bladder cancer	biological source: primary bladder cancer	SEX: M	AGE: 61	invasiveness: non-muscle invasive	intravesical therapy: No	overall survival: survival	cancer specific survival: survival	survival month: 99.73
Primary bladder cancer BT036	GSM340640	Primary bladder cancer	biological source: primary bladder cancer	SEX: M	AGE: 78	invasiveness: non-muscle invasive	intravesical therapy: Yes	overall survival: death	cancer specific survival: survival	survival month: 50.3
Primary bladder cancer BT037	GSM340641	Primary bladder cancer	biological source: primary bladder cancer	SEX: M	AGE: 52	invasiveness: non-muscle invasive	intravesical therapy: No	overall survival: survival	cancer specific survival: survival	survival month: 98.23
Primary bladder cancer BT038	GSM340642	Primary bladder cancer	biological source: primary bladder cancer	SEX: M	AGE: 65	invasiveness: non-muscle invasive	intravesical therapy: Yes	overall survival: survival	cancer specific survival: survival	survival month: 106.03
Primary bladder cancer BT039	GSM340643	Primary bladder cancer	biological source: primary bladder cancer	SEX: M	AGE: 69	invasiveness: non-muscle invasive	intravesical therapy: Yes	overall survival: survival	cancer specific survival: survival	survival month: 95.3
Primary bladder cancer BT040	GSM340644	Primary bladder cancer	biological source: primary bladder cancer	SEX: M	AGE: 64	invasiveness: non-muscle invasive	intravesical therapy: No	overall survival: death	cancer specific survival: survival	survival month: 80.43
Primary bladder cancer BT041	GSM340645	Primary bladder cancer	biological source: primary bladder cancer	SEX: M	AGE: 69	invasiveness: non-muscle invasive	intravesical therapy: Yes	overall survival: death	cancer specific survival: survival	survival month: 35.7
Primary bladder cancer BT042	GSM340646	Primary bladder cancer	biological source: primary bladder cancer	SEX: F	AGE: 75	invasiveness: non-muscle invasive	intravesical therapy: Yes	overall survival: death	cancer specific survival: survival	survival month: 51.77
Primary bladder cancer BT043	GSM340647	Primary bladder cancer	biological source: primary bladder cancer	SEX: M	AGE: 53	invasiveness: non-muscle invasive	intravesical therapy: No	overall survival: survival	cancer specific survival: survival	survival month: 92.83
Primary bladder cancer BT044	GSM340648	Primary bladder cancer	biological source: primary bladder cancer	SEX: M	AGE: 58	invasiveness: muscle invasive	systemic chemo: No	overall survival: survival	cancer specific survival: survival	survival month: 90.73
Primary bladder cancer BT045	GSM340649	Primary bladder cancer	biological source: primary bladder cancer	SEX: M	AGE: 35	invasiveness: non-muscle invasive	intravesical therapy: No	overall survival: survival	cancer specific survival: survival	survival month: 90.47
Primary bladder cancer BT046	GSM340650	Primary bladder cancer	biological source: primary bladder cancer	SEX: M	AGE: 43	invasiveness: non-muscle invasive	intravesical therapy: Yes	overall survival: survival	cancer specific survival: survival	survival month: 86.07
Primary bladder cancer BT047	GSM340651	Primary bladder cancer	biological source: primary bladder cancer	SEX: M	AGE: 66	invasiveness: non-muscle invasive	intravesical therapy: Yes	overall survival: death	cancer specific survival: survival	survival month: 134.97
Primary bladder cancer BT048	GSM340652	Primary bladder cancer	biological source: primary bladder cancer	SEX: M	AGE: 83	invasiveness: non-muscle invasive	intravesical therapy: No	overall survival: death	cancer specific survival: survival	survival month: 65.93
Primary bladder cancer BT049	GSM340653	Primary bladder cancer	biological source: primary bladder cancer	SEX: M	AGE: 73	invasiveness: muscle invasive	systemic chemo: No	overall survival: death	cancer specific survival: death	survival month: 25.83
Primary bladder cancer BT050	GSM340654	Primary bladder cancer	biological source: primary bladder cancer	SEX: M	AGE: 51	invasiveness: muscle invasive	systemic chemo: Yes	overall survival: death	cancer specific survival: death	survival month: 10.27
Primary bladder cancer BT051	GSM340655	Primary bladder cancer	biological source: primary bladder cancer	SEX: F	AGE: 88	invasiveness: non-muscle invasive	intravesical therapy: Yes	overall survival: death	cancer specific survival: survival	survival month: 85.43
Primary bladder cancer BT052	GSM340656	Primary bladder cancer	biological source: primary bladder cancer	SEX: M	AGE: 77	invasiveness: non-muscle invasive	intravesical therapy: No	overall survival: death	cancer specific survival: survival	survival month: 3.17
Primary bladder cancer BT053	GSM340657	Primary bladder cancer	biological source: primary bladder cancer	SEX: M	AGE: 79	invasiveness: non-muscle invasive	intravesical therapy: Yes	overall survival: survival	cancer specific survival: survival	survival month: 83.63
Primary bladder cancer BT054	GSM340658	Primary bladder cancer	biological source: primary bladder cancer	SEX: M	AGE: 79	invasiveness: non-muscle invasive	intravesical therapy: No	overall survival: survival	cancer specific survival: survival	survival month: 83.63
Primary bladder cancer BT055	GSM340659	Primary bladder cancer	biological source: primary bladder cancer	SEX: M	AGE: 63	invasiveness: non-muscle invasive	intravesical therapy: Yes	overall survival: death	cancer specific survival: survival	survival month: 70.93
Primary bladder cancer BT056	GSM340660	Primary bladder cancer	biological source: primary bladder cancer	SEX: M	AGE: 62	invasiveness: muscle invasive	systemic chemo: No	overall survival: survival	cancer specific survival: survival	survival month: 81.63
Primary bladder cancer BT057	GSM340661	Primary bladder cancer	biological source: primary bladder cancer	SEX: M	AGE: 67	invasiveness: non-muscle invasive	intravesical therapy: No	overall survival: survival	cancer specific survival: survival	survival month: 80.2
Primary bladder cancer BT058	GSM340662	Primary bladder cancer	biological source: primary bladder cancer	SEX: M	AGE: 73	invasiveness: non-muscle invasive	intravesical therapy: No	overall survival: survival	cancer specific survival: survival	survival month: 78.83
Primary bladder cancer BT059	GSM340663	Primary bladder cancer	biological source: primary bladder cancer	SEX: M	AGE: 79	invasiveness: non-muscle invasive	intravesical therapy: Yes	overall survival: survival	cancer specific survival: survival	survival month: 78.73
Primary bladder cancer BT060	GSM340664	Primary bladder cancer	biological source: primary bladder cancer	SEX: M	AGE: 59	invasiveness: non-muscle invasive	intravesical therapy: Yes	overall survival: death	cancer specific survival: survival	survival month: 70.73
Primary bladder cancer BT061	GSM340665	Primary bladder cancer	biological source: primary bladder cancer	SEX: M	AGE: 78	invasiveness: muscle invasive	systemic chemo: No	overall survival: death	cancer specific survival: death	survival month: 8.7
Primary bladder cancer BT062	GSM340666	Primary bladder cancer	biological source: primary bladder cancer	SEX: M	AGE: 59	invasiveness: non-muscle invasive	intravesical therapy: Yes	overall survival: survival	cancer specific survival: survival	survival month: 75.33
Primary bladder cancer BT063	GSM340667	Primary bladder cancer	biological source: primary bladder cancer	SEX: F	AGE: 38	invasiveness: non-muscle invasive	intravesical therapy: Yes	overall survival: survival	cancer specific survival: survival	survival month: 75.7
Primary bladder cancer BT064	GSM340668	Primary bladder cancer	biological source: primary bladder cancer	SEX: M	AGE: 49	invasiveness: non-muscle invasive	intravesical therapy: No	overall survival: survival	cancer specific survival: survival	survival month: 75.13
Primary bladder cancer BT065	GSM340669	Primary bladder cancer	biological source: primary bladder cancer	SEX: M	AGE: 62	invasiveness: non-muscle invasive	intravesical therapy: No	overall survival: survival	cancer specific survival: survival	survival month: 75.13
Primary bladder cancer BT066	GSM340670	Primary bladder cancer	biological source: primary bladder cancer	SEX: M	AGE: 61	invasiveness: non-muscle invasive	intravesical therapy: No	overall survival: survival	cancer specific survival: survival	survival month: 74.17
Primary bladder cancer BT067	GSM340671	Primary bladder cancer	biological source: primary bladder cancer	SEX: M	AGE: 74	invasiveness: non-muscle invasive	intravesical therapy: Yes	overall survival: death	cancer specific survival: survival	survival month: 16.23
Primary bladder cancer BT068	GSM340672	Primary bladder cancer	biological source: primary bladder cancer	SEX: M	AGE: 72	invasiveness: muscle invasive	systemic chemo: No	overall survival: death	cancer specific survival: death	survival month: 15.1
Primary bladder cancer BT069	GSM340673	Primary bladder cancer	biological source: primary bladder cancer	SEX: F	AGE: 60	invasiveness: muscle invasive	systemic chemo: Yes	overall survival: death	cancer specific survival: death	survival month: 11.23
Primary bladder cancer BT070	GSM340674	Primary bladder cancer	biological source: primary bladder cancer	SEX: M	AGE: 60	invasiveness: muscle invasive	systemic chemo: No	overall survival: survival	cancer specific survival: survival	survival month: 69.43
Primary bladder cancer BT071	GSM340675	Primary bladder cancer	biological source: primary bladder cancer	SEX: M	AGE: 82	invasiveness: non-muscle invasive	intravesical therapy: No	overall survival: death	cancer specific survival: survival	survival month: 25.03
Primary bladder cancer BT072	GSM340676	Primary bladder cancer	biological source: primary bladder cancer	SEX: M	AGE: 67	invasiveness: non-muscle invasive	intravesical therapy: No	overall survival: survival	cancer specific survival: survival	survival month: 67.07
Primary bladder cancer BT073	GSM340677	Primary bladder cancer	biological source: primary bladder cancer	SEX: M	AGE: 64	invasiveness: muscle invasive	systemic chemo: No	overall survival: survival	cancer specific survival: survival	survival month: 65.23
Primary bladder cancer BT074	GSM340678	Primary bladder cancer	biological source: primary bladder cancer	SEX: M	AGE: 73	invasiveness: muscle invasive	systemic chemo: No	overall survival: death	cancer specific survival: death	survival month: 11.97
Primary bladder cancer BT075	GSM340679	Primary bladder cancer	biological source: primary bladder cancer	SEX: M	AGE: 67	invasiveness: non-muscle invasive	intravesical therapy: Yes	overall survival: survival	cancer specific survival: survival	survival month: 62
Primary bladder cancer BT076	GSM340680	Primary bladder cancer	biological source: primary bladder cancer	SEX: M	AGE: 77	invasiveness: non-muscle invasive	intravesical therapy: No	overall survival: survival	cancer specific survival: survival	survival month: 61.33
Primary bladder cancer BT077	GSM340681	Primary bladder cancer	biological source: primary bladder cancer	SEX: M	AGE: 66	invasiveness: non-muscle invasive	intravesical therapy: No	overall survival: survival	cancer specific survival: survival	survival month: 60.9
Primary bladder cancer BT078	GSM340682	Primary bladder cancer	biological source: primary bladder cancer	SEX: M	AGE: 79	invasiveness: non-muscle invasive	intravesical therapy: Yes	overall survival: survival	cancer specific survival: survival	survival month: 60.2
Primary bladder cancer BT079	GSM340683	Primary bladder cancer	biological source: primary bladder cancer	SEX: M	AGE: 48	invasiveness: non-muscle invasive	intravesical therapy: Yes	overall survival: survival	cancer specific survival: survival	survival month: 59.6
Primary bladder cancer BT080	GSM340684	Primary bladder cancer	biological source: primary bladder cancer	SEX: M	AGE: 76	invasiveness: muscle invasive	systemic chemo: Yes	overall survival: death	cancer specific survival: death	survival month: 10.4
Primary bladder cancer BT081	GSM340685	Primary bladder cancer	biological source: primary bladder cancer	SEX: M	AGE: 66	invasiveness: non-muscle invasive	intravesical therapy: No	overall survival: death	cancer specific survival: survival	survival month: 59.87
Primary bladder cancer BT082	GSM340686	Primary bladder cancer	biological source: primary bladder cancer	SEX: M	AGE: 67	invasiveness: non-muscle invasive	intravesical therapy: Yes	overall survival: survival	cancer specific survival: survival	survival month: 59
Primary bladder cancer BT083	GSM340687	Primary bladder cancer	biological source: primary bladder cancer	SEX: F	AGE: 68	invasiveness: non-muscle invasive	intravesical therapy: Yes	overall survival: survival	cancer specific survival: survival	survival month: 58.73
Primary bladder cancer BT084	GSM340688	Primary bladder cancer	biological source: primary bladder cancer	SEX: M	AGE: 67	invasiveness: non-muscle invasive	intravesical therapy: Yes	overall survival: death	cancer specific survival: survival	survival month: 46.17
Primary bladder cancer BT085	GSM340689	Primary bladder cancer	biological source: primary bladder cancer	SEX: F	AGE: 80	invasiveness: non-muscle invasive	intravesical therapy: Yes	overall survival: survival	cancer specific survival: survival	survival month: 58.43
Primary bladder cancer BT086	GSM340690	Primary bladder cancer	biological source: primary bladder cancer	SEX: M	AGE: 68	invasiveness: non-muscle invasive	intravesical therapy: No	overall survival: survival	cancer specific survival: survival	survival month: 58.07
Primary bladder cancer BT087	GSM340691	Primary bladder cancer	biological source: primary bladder cancer	SEX: F	AGE: 32	invasiveness: non-muscle invasive	intravesical therapy: Yes	overall survival: survival	cancer specific survival: survival	survival month: 57.63
Primary bladder cancer BT088	GSM340692	Primary bladder cancer	biological source: primary bladder cancer	SEX: M	AGE: 63	invasiveness: non-muscle invasive	intravesical therapy: No	overall survival: death	cancer specific survival: survival	survival month: 36.3
Primary bladder cancer BT089	GSM340693	Primary bladder cancer	biological source: primary bladder cancer	SEX: F	AGE: 80	invasiveness: muscle invasive	systemic chemo: No	overall survival: survival	cancer specific survival: survival	survival month: 56.47
Primary bladder cancer BT090	GSM340694	Primary bladder cancer	biological source: primary bladder cancer	SEX: M	AGE: 67	invasiveness: muscle invasive	systemic chemo: No	overall survival: survival	cancer specific survival: survival	survival month: 55.5
Primary bladder cancer BT091	GSM340695	Primary bladder cancer	biological source: primary bladder cancer	SEX: M	AGE: 37	invasiveness: non-muscle invasive	intravesical therapy: No	overall survival: survival	cancer specific survival: survival	survival month: 52.97
Primary bladder cancer BT092	GSM340696	Primary bladder cancer	biological source: primary bladder cancer	SEX: M	AGE: 71	invasiveness: muscle invasive	systemic chemo: No	overall survival: death	cancer specific survival: death	survival month: 11.5
Primary bladder cancer BT093	GSM340697	Primary bladder cancer	biological source: primary bladder cancer	SEX: M	AGE: 60	invasiveness: muscle invasive	systemic chemo: No	overall survival: death	cancer specific survival: survival	survival month: 17.87
Primary bladder cancer BT094	GSM340698	Primary bladder cancer	biological source: primary bladder cancer	SEX: M	AGE: 74	invasiveness: non-muscle invasive	intravesical therapy: Yes	overall survival: death	cancer specific survival: survival	survival month: 28.53
Primary bladder cancer BT095	GSM340699	Primary bladder cancer	biological source: primary bladder cancer	SEX: M	AGE: 80	invasiveness: non-muscle invasive	intravesical therapy: No	overall survival: death	cancer specific survival: death	survival month: 17.63
Primary bladder cancer BT096	GSM340700	Primary bladder cancer	biological source: primary bladder cancer	SEX: M	AGE: 85	invasiveness: muscle invasive	systemic chemo: No	overall survival: death	cancer specific survival: death	survival month: 15.4
Primary bladder cancer BT097	GSM340701	Primary bladder cancer	biological source: primary bladder cancer	SEX: F	AGE: 59	invasiveness: muscle invasive	systemic chemo: Yes	overall survival: survival	cancer specific survival: survival	survival month: 48.43
Primary bladder cancer BT098	GSM340702	Primary bladder cancer	biological source: primary bladder cancer	SEX: F	AGE: 65	invasiveness: muscle invasive	systemic chemo: Yes	overall survival: death	cancer specific survival: death	survival month: 4.5
Primary bladder cancer BT099	GSM340703	Primary bladder cancer	biological source: primary bladder cancer	SEX: M	AGE: 57	invasiveness: non-muscle invasive	intravesical therapy: Yes	overall survival: survival	cancer specific survival: survival	survival month: 47.5
Primary bladder cancer BT100	GSM340704	Primary bladder cancer	biological source: primary bladder cancer	SEX: M	AGE: 73	invasiveness: muscle invasive	systemic chemo: No	overall survival: death	cancer specific survival: death	survival month: 5.23
Primary bladder cancer BT101	GSM340705	Primary bladder cancer	biological source: primary bladder cancer	SEX: M	AGE: 66	invasiveness: muscle invasive	systemic chemo: Yes	overall survival: survival	cancer specific survival: survival	survival month: 45.6
Primary bladder cancer BT102	GSM340706	Primary bladder cancer	biological source: primary bladder cancer	SEX: M	AGE: 66	invasiveness: muscle invasive	systemic chemo: No	overall survival: survival	cancer specific survival: survival	survival month: 45.13
Primary bladder cancer BT103	GSM340707	Primary bladder cancer	biological source: primary bladder cancer	SEX: M	AGE: 64	invasiveness: non-muscle invasive	intravesical therapy: Yes	overall survival: survival	cancer specific survival: survival	survival month: 43.5
Primary bladder cancer BT104	GSM340708	Primary bladder cancer	biological source: primary bladder cancer	SEX: M	AGE: 68	invasiveness: non-muscle invasive	intravesical therapy: Yes	overall survival: survival	cancer specific survival: survival	survival month: 44.1
Primary bladder cancer BT105	GSM340709	Primary bladder cancer	biological source: primary bladder cancer	SEX: F	AGE: 59	invasiveness: muscle invasive	systemic chemo: No	overall survival: death	cancer specific survival: survival	survival month: 5.93
Primary bladder cancer BT106	GSM340710	Primary bladder cancer	biological source: primary bladder cancer	SEX: M	AGE: 66	invasiveness: non-muscle invasive	intravesical therapy: No	overall survival: death	cancer specific survival: survival	survival month: 31.53
Primary bladder cancer BT107	GSM340711	Primary bladder cancer	biological source: primary bladder cancer	SEX: F	AGE: 63	invasiveness: non-muscle invasive	intravesical therapy: Yes	overall survival: survival	cancer specific survival: survival	survival month: 41.8
Primary bladder cancer BT108	GSM340712	Primary bladder cancer	biological source: primary bladder cancer	SEX: M	AGE: 79	invasiveness: muscle invasive	systemic chemo: No	overall survival: death	cancer specific survival: death	survival month: 6.5
Primary bladder cancer BT109	GSM340713	Primary bladder cancer	biological source: primary bladder cancer	SEX: M	AGE: 44	invasiveness: non-muscle invasive	intravesical therapy: Yes	overall survival: survival	cancer specific survival: survival	survival month: 41.07
Primary bladder cancer BT110	GSM340714	Primary bladder cancer	biological source: primary bladder cancer	SEX: M	AGE: 66	invasiveness: muscle invasive	systemic chemo: No	overall survival: survival	cancer specific survival: survival	survival month: 39.77
Primary bladder cancer BT111	GSM340715	Primary bladder cancer	biological source: primary bladder cancer	SEX: M	AGE: 61	invasiveness: muscle invasive	systemic chemo: No	overall survival: survival	cancer specific survival: survival	survival month: 38.97
Primary bladder cancer BT113	GSM340716	Primary bladder cancer	biological source: primary bladder cancer	SEX: F	AGE: 80	invasiveness: non-muscle invasive	intravesical therapy: Yes	overall survival: death	cancer specific survival: survival	survival month: 31.97
Primary bladder cancer BT114	GSM340717	Primary bladder cancer	biological source: primary bladder cancer	SEX: M	AGE: 57	invasiveness: non-muscle invasive	intravesical therapy: Yes	overall survival: survival	cancer specific survival: survival	survival month: 37.3
Primary bladder cancer BT115	GSM340718	Primary bladder cancer	biological source: primary bladder cancer	SEX: M	AGE: 55	invasiveness: muscle invasive	systemic chemo: Yes	overall survival: survival	cancer specific survival: survival	survival month: 36.83
Primary bladder cancer BT116	GSM340719	Primary bladder cancer	biological source: primary bladder cancer	SEX: M	AGE: 52	invasiveness: non-muscle invasive	intravesical therapy: Yes	overall survival: survival	cancer specific survival: survival	survival month: 36.57
Primary bladder cancer BT117	GSM340720	Primary bladder cancer	biological source: primary bladder cancer	SEX: M	AGE: 50	invasiveness: muscle invasive	systemic chemo: No	overall survival: survival	cancer specific survival: survival	survival month: 28.1
Primary bladder cancer BT118	GSM340721	Primary bladder cancer	biological source: primary bladder cancer	SEX: M	AGE: 78	invasiveness: muscle invasive	systemic chemo: No	overall survival: death	cancer specific survival: death	survival month: 3.93
Primary bladder cancer BT119	GSM340722	Primary bladder cancer	biological source: primary bladder cancer	SEX: F	AGE: 71	invasiveness: non-muscle invasive	intravesical therapy: Yes	overall survival: death	cancer specific survival: survival	survival month: 23.53
Primary bladder cancer BT120	GSM340723	Primary bladder cancer	biological source: primary bladder cancer	SEX: F	AGE: 81	invasiveness: muscle invasive	systemic chemo: No	overall survival: death	cancer specific survival: death	survival month: 15.1
Primary bladder cancer BT121	GSM340724	Primary bladder cancer	biological source: primary bladder cancer	SEX: M	AGE: 43	invasiveness: non-muscle invasive	intravesical therapy: Yes	overall survival: survival	cancer specific survival: survival	survival month: 34.87
Primary bladder cancer BT122	GSM340725	Primary bladder cancer	biological source: primary bladder cancer	SEX: M	AGE: 80	invasiveness: muscle invasive	systemic chemo: No	overall survival: survival	cancer specific survival: survival	survival month: 34.23
Primary bladder cancer BT123	GSM340726	Primary bladder cancer	biological source: primary bladder cancer	SEX: M	AGE: 47	invasiveness: non-muscle invasive	intravesical therapy: No	overall survival: survival	cancer specific survival: survival	survival month: 33.7
Primary bladder cancer BT124	GSM340727	Primary bladder cancer	biological source: primary bladder cancer	SEX: M	AGE: 71	invasiveness: muscle invasive	systemic chemo: Yes	overall survival: death	cancer specific survival: death	survival month: 11.07
Primary bladder cancer BT125	GSM340728	Primary bladder cancer	biological source: primary bladder cancer	SEX: F	AGE: 73	invasiveness: muscle invasive	systemic chemo: No	overall survival: death	cancer specific survival: death	survival month: 5.77
Primary bladder cancer BT126	GSM340729	Primary bladder cancer	biological source: primary bladder cancer	SEX: M	AGE: 87	invasiveness: muscle invasive	systemic chemo: No	overall survival: survival	cancer specific survival: survival	survival month: 33.07
Primary bladder cancer BT127	GSM340730	Primary bladder cancer	biological source: primary bladder cancer	SEX: M	AGE: 67	invasiveness: non-muscle invasive	intravesical therapy: Yes	overall survival: survival	cancer specific survival: survival	survival month: 32.87
Primary bladder cancer BT128	GSM340731	Primary bladder cancer	biological source: primary bladder cancer	SEX: M	AGE: 82	invasiveness: muscle invasive	systemic chemo: No	overall survival: death	cancer specific survival: survival	survival month: 9.23
Primary bladder cancer BT129	GSM340732	Primary bladder cancer	biological source: primary bladder cancer	SEX: F	AGE: 78	invasiveness: muscle invasive	systemic chemo: No	overall survival: death	cancer specific survival: death	survival month: 7.1
Primary bladder cancer BT130	GSM340733	Primary bladder cancer	biological source: primary bladder cancer	SEX: M	AGE: 60	invasiveness: muscle invasive	systemic chemo: No	overall survival: death	cancer specific survival: survival	survival month: 17.13
Primary bladder cancer BT131	GSM340734	Primary bladder cancer	biological source: primary bladder cancer	SEX: M	AGE: 63	invasiveness: non-muscle invasive	intravesical therapy: No	overall survival: death	cancer specific survival: survival	survival month: 23.57
Primary bladder cancer BT132	GSM340735	Primary bladder cancer	biological source: primary bladder cancer	SEX: M	AGE: 72	invasiveness: non-muscle invasive	intravesical therapy: Yes	overall survival: survival	cancer specific survival: survival	survival month: 30.7
Primary bladder cancer BT133	GSM340736	Primary bladder cancer	biological source: primary bladder cancer	SEX: M	AGE: 68	invasiveness: non-muscle invasive	intravesical therapy: Yes	overall survival: survival	cancer specific survival: survival	survival month: 30.1
Primary bladder cancer BT134	GSM340737	Primary bladder cancer	biological source: primary bladder cancer	SEX: M	AGE: 64	invasiveness: non-muscle invasive	intravesical therapy: Yes	overall survival: survival	cancer specific survival: survival	survival month: 29.73
Primary bladder cancer BT135	GSM340738	Primary bladder cancer	biological source: primary bladder cancer	SEX: M	AGE: 83	invasiveness: non-muscle invasive	intravesical therapy: No	overall survival: death	cancer specific survival: survival	survival month: 15.43
Primary bladder cancer BT136	GSM340739	Primary bladder cancer	biological source: primary bladder cancer	SEX: M	AGE: 66	invasiveness: non-muscle invasive	intravesical therapy: No	overall survival: survival	cancer specific survival: survival	survival month: 29.37
Primary bladder cancer BT137	GSM340740	Primary bladder cancer	biological source: primary bladder cancer	SEX: M	AGE: 68	invasiveness: non-muscle invasive	intravesical therapy: Yes	overall survival: death	cancer specific survival: survival	survival month: 17.67
Primary bladder cancer BT138	GSM340741	Primary bladder cancer	biological source: primary bladder cancer	SEX: M	AGE: 63	invasiveness: non-muscle invasive	intravesical therapy: Yes	overall survival: survival	cancer specific survival: survival	survival month: 28.47
Primary bladder cancer BT139	GSM340742	Primary bladder cancer	biological source: primary bladder cancer	SEX: F	AGE: 45	invasiveness: non-muscle invasive	intravesical therapy: Yes	overall survival: survival	cancer specific survival: survival	survival month: 23.9
Primary bladder cancer BT140	GSM340743	Primary bladder cancer	biological source: primary bladder cancer	SEX: M	AGE: 84	invasiveness: non-muscle invasive	intravesical therapy: Yes	overall survival: survival	cancer specific survival: survival	survival month: 23.57
Primary bladder cancer BT141	GSM340744	Primary bladder cancer	biological source: primary bladder cancer	SEX: M	AGE: 72	invasiveness: non-muscle invasive	intravesical therapy: Yes	overall survival: death	cancer specific survival: survival	survival month: 13.93
Primary bladder cancer BT142	GSM340745	Primary bladder cancer	biological source: primary bladder cancer	SEX: F	AGE: 72	invasiveness: muscle invasive	systemic chemo: No	overall survival: death	cancer specific survival: death	survival month: 2.13
Primary bladder cancer BT143	GSM340746	Primary bladder cancer	biological source: primary bladder cancer	SEX: M	AGE: 66	invasiveness: muscle invasive	systemic chemo: No	overall survival: survival	cancer specific survival: survival	survival month: 22.27
Primary bladder cancer BT144	GSM340747	Primary bladder cancer	biological source: primary bladder cancer	SEX: M	AGE: 74	invasiveness: muscle invasive	systemic chemo: Yes	overall survival: death	cancer specific survival: survival	survival month: 6.87
Primary bladder cancer BT145	GSM340748	Primary bladder cancer	biological source: primary bladder cancer	SEX: M	AGE: 63	invasiveness: non-muscle invasive	intravesical therapy: No	overall survival: survival	cancer specific survival: survival	survival month: 20.83
Primary bladder cancer BT146	GSM340749	Primary bladder cancer	biological source: primary bladder cancer	SEX: M	AGE: 58	invasiveness: non-muscle invasive	intravesical therapy: Yes	overall survival: survival	cancer specific survival: survival	survival month: 21.63
Primary bladder cancer BT147	GSM340750	Primary bladder cancer	biological source: primary bladder cancer	SEX: M	AGE: 70	invasiveness: non-muscle invasive	intravesical therapy: No	overall survival: survival	cancer specific survival: survival	survival month: 21.4
Primary bladder cancer BT148	GSM340751	Primary bladder cancer	biological source: primary bladder cancer	SEX: M	AGE: 40	invasiveness: non-muscle invasive	intravesical therapy: Yes	overall survival: survival	cancer specific survival: survival	survival month: 57.87
Primary bladder cancer BT149	GSM340752	Primary bladder cancer	biological source: primary bladder cancer	SEX: F	AGE: 80	invasiveness: non-muscle invasive	intravesical therapy: No	overall survival: survival	cancer specific survival: survival	survival month: 21.23
Primary bladder cancer BT150	GSM340753	Primary bladder cancer	biological source: primary bladder cancer	SEX: F	AGE: 62	invasiveness: non-muscle invasive	intravesical therapy: No	overall survival: survival	cancer specific survival: survival	survival month: 21.23
Primary bladder cancer BT151	GSM340754	Primary bladder cancer	biological source: primary bladder cancer	SEX: M	AGE: 24	invasiveness: non-muscle invasive	intravesical therapy: Yes	overall survival: survival	cancer specific survival: survival	survival month: 20.47
Primary bladder cancer BT152	GSM340755	Primary bladder cancer	biological source: primary bladder cancer	SEX: M	AGE: 45	invasiveness: non-muscle invasive	intravesical therapy: Yes	overall survival: survival	cancer specific survival: survival	survival month: 20.4
Primary bladder cancer BT153	GSM340756	Primary bladder cancer	biological source: primary bladder cancer	SEX: F	AGE: 67	invasiveness: non-muscle invasive	intravesical therapy: Yes	overall survival: survival	cancer specific survival: survival	survival month: 19
Primary bladder cancer BT154	GSM340757	Primary bladder cancer	biological source: primary bladder cancer	SEX: M	AGE: 65	invasiveness: muscle invasive	systemic chemo: Yes	overall survival: survival	cancer specific survival: survival	survival month: 79.3
Primary bladder cancer BT155	GSM340758	Primary bladder cancer	biological source: primary bladder cancer	SEX: F	AGE: 59	invasiveness: muscle invasive	systemic chemo: Yes	overall survival: death	cancer specific survival: death	survival month: 15.47
Primary bladder cancer BT156	GSM340759	Primary bladder cancer	biological source: primary bladder cancer	SEX: M	AGE: 64	invasiveness: muscle invasive	systemic chemo: Yes	overall survival: death	cancer specific survival: death	survival month: 26.43
Primary bladder cancer BT157	GSM340760	Primary bladder cancer	biological source: primary bladder cancer	SEX: M	AGE: 70	invasiveness: muscle invasive	systemic chemo: Yes	overall survival: death	cancer specific survival: death	survival month: 13.27
Primary bladder cancer BT158	GSM340761	Primary bladder cancer	biological source: primary bladder cancer	SEX: M	AGE: 66	invasiveness: muscle invasive	systemic chemo: Yes	overall survival: death	cancer specific survival: death	survival month: 6.4
Primary bladder cancer BT159	GSM340762	Primary bladder cancer	biological source: primary bladder cancer	SEX: M	AGE: 77	invasiveness: muscle invasive	systemic chemo: No	overall survival: death	cancer specific survival: death	survival month: 10.67
Primary bladder cancer BT160	GSM340763	Primary bladder cancer	biological source: primary bladder cancer	SEX: M	AGE: 67	invasiveness: muscle invasive	systemic chemo: Yes	overall survival: survival	cancer specific survival: survival	survival month: 18.13
Primary bladder cancer BT161	GSM340764	Primary bladder cancer	biological source: primary bladder cancer	SEX: M	AGE: 51	invasiveness: muscle invasive	systemic chemo: Yes	overall survival: survival	cancer specific survival: survival	survival month: 15.37
Primary bladder cancer BT162	GSM340765	Primary bladder cancer	biological source: primary bladder cancer	SEX: M	AGE: 42	invasiveness: muscle invasive	systemic chemo: Yes	overall survival: survival	cancer specific survival: survival	survival month: 11.8
Primary bladder cancer BT163	GSM340766	Primary bladder cancer	biological source: primary bladder cancer	SEX: M	AGE: 72	invasiveness: muscle invasive	systemic chemo: No	overall survival: survival	cancer specific survival: survival	survival month: 10.87
Primary bladder cancer BT164	GSM340767	Primary bladder cancer	biological source: primary bladder cancer	SEX: F	AGE: 70	invasiveness: muscle invasive	systemic chemo: No	overall survival: survival	cancer specific survival: survival	survival month: 10.03
Primary bladder cancer BT165	GSM340768	Primary bladder cancer	biological source: primary bladder cancer	SEX: M	AGE: 54	invasiveness: non-muscle invasive	intravesical therapy: No	overall survival: survival	cancer specific survival: survival	survival month: 6.73
Primary bladder cancer BT166	GSM340769	Primary bladder cancer	biological source: primary bladder cancer	SEX: M	AGE: 62	invasiveness: muscle invasive	systemic chemo: No	overall survival: survival	cancer specific survival: survival	survival month: 5.3
Recurrent bladder tumor BT034.1	GSM340770	Recurrent non-muscle invasive tumor	biological source: recurrent non-muscle invasive tumor
Recurrent bladder tumor BT036.1	GSM340771	Recurrent non-muscle invasive tumor	biological source: recurrent non-muscle invasive tumor
Recurrent bladder tumor BT036.2	GSM340772	Recurrent non-muscle invasive tumor	biological source: recurrent non-muscle invasive tumor
Recurrent bladder tumor BT041.1	GSM340773	Recurrent non-muscle invasive tumor	biological source: recurrent non-muscle invasive tumor
Recurrent bladder tumor BT042.1	GSM340774	Recurrent non-muscle invasive tumor	biological source: recurrent non-muscle invasive tumor
Recurrent bladder tumor BT047.1	GSM340775	Recurrent non-muscle invasive tumor	biological source: recurrent non-muscle invasive tumor
Recurrent bladder tumor BT047.2	GSM340776	Recurrent non-muscle invasive tumor	biological source: recurrent non-muscle invasive tumor
Recurrent bladder tumor BT047.3	GSM340777	Recurrent non-muscle invasive tumor	biological source: recurrent non-muscle invasive tumor
Recurrent bladder tumor BT047.4	GSM340778	Recurrent non-muscle invasive tumor	biological source: recurrent non-muscle invasive tumor
Recurrent bladder tumor BT053.1	GSM340779	Recurrent non-muscle invasive tumor	biological source: recurrent non-muscle invasive tumor
Recurrent bladder tumor BT057.2	GSM340780	Recurrent non-muscle invasive tumor	biological source: recurrent non-muscle invasive tumor
Recurrent bladder tumor BT060.1	GSM340781	Recurrent non-muscle invasive tumor	biological source: recurrent non-muscle invasive tumor
Recurrent bladder tumor BT060.2	GSM340782	Recurrent non-muscle invasive tumor	biological source: recurrent non-muscle invasive tumor
Recurrent bladder tumor BT062.1	GSM340783	Recurrent non-muscle invasive tumor	biological source: recurrent non-muscle invasive tumor
Recurrent bladder tumor BT062.2	GSM340784	Recurrent non-muscle invasive tumor	biological source: recurrent non-muscle invasive tumor
Recurrent bladder tumor BT063.1	GSM340785	Recurrent non-muscle invasive tumor	biological source: recurrent non-muscle invasive tumor
Recurrent bladder tumor BT067.1	GSM340786	Recurrent non-muscle invasive tumor	biological source: recurrent non-muscle invasive tumor
Recurrent bladder tumor BT067.2	GSM340787	Recurrent non-muscle invasive tumor	biological source: recurrent non-muscle invasive tumor
Recurrent bladder tumor BT067.3	GSM340788	Recurrent non-muscle invasive tumor	biological source: recurrent non-muscle invasive tumor
Recurrent bladder tumor BT069.1	GSM340789	Recurrent non-muscle invasive tumor	biological source: recurrent non-muscle invasive tumor
Recurrent bladder tumor BT071.1	GSM340790	Recurrent non-muscle invasive tumor	biological source: recurrent non-muscle invasive tumor
Recurrent bladder tumor BT083.1	GSM340791	Recurrent non-muscle invasive tumor	biological source: recurrent non-muscle invasive tumor
Recurrent bladder tumor BT095.1	GSM340792	Recurrent non-muscle invasive tumor	biological source: recurrent non-muscle invasive tumor
